# Supplementary material for: A comparative bioinformatic analysis of C9orf72
Source: PeerJ. 2018 Feb 19;6:e4391. doi: 10.7717/peerj.4391 (PMC5822839; doi:10.7717/peerj.4391)
Supplement: Supplemental Information 1 — Raw result for Common TF search using a core similarity of 0.75 and all tissues. [file peerj-06-4391-s011.xls]

## Sheet: Common TFs Summary Table
Matrix Family	p-value	Match Total	Common to #sequences	human-c9-UTR	mouse-c9-utr	fugu-c9-utr
O$INRE	0.0835342	25	3	13	8	4
O$MTEN	0.029658	9	3	4	4	1
O$PTBP	0.060001	29	3	11	12	6
O$VTBP	0.076197	91	3	40	37	14
O$YTBP	0.018099	12	3	1	9	2
V$ABDB	0.0678214	79	3	34	34	11
V$AHRR	0.0707129	14	3	4	9	1
V$AP1F	0.104246	45	3	12	30	3
V$AP1R	0.0550499	65	3	19	36	10
V$AP2F	0.0866156	18	3	10	7	1
V$AP4R	0.0498759	9	3	3	5	1
V$ARID	0.105076	65	3	34	26	5
V$ATBF	0.06225	24	3	11	11	2
V$BARB	0.0575078	8	3	4	3	1
V$BCDF	0.103333	59	3	24	21	14
V$BCL6	0.105274	28	3	12	14	2
V$BHLH	0.0876827	24	3	12	8	4
V$BNCF	0.0185774	6	3	2	3	1
V$BPTF	0.0255628	11	3	7	3	1
V$BRAC	0.103637	33	3	17	12	4
V$BRN5	0.0896913	86	3	38	44	4
V$BRNF	0.0784254	145	3	64	75	6
V$BTBF	0.0545317	14	3	6	7	1
V$CAAT	0.090934	52	3	18	27	7
V$CART	0.091828	103	3	43	50	10
V$CDXF	0.103437	48	3	18	24	6
V$CEBP	0.0779881	65	3	36	25	4
V$CHRF	0.0712056	18	3	10	7	1
V$CIZF	0.049149	13	3	5	6	2
V$CLOX	0.0940551	50	3	14	31	5
V$CREB	0.0443025	99	3	39	47	13
V$CTCF	0.0909626	18	3	7	8	3
V$DICE	0.0434375	11	3	3	5	3
V$DLXF	0.095084	48	3	20	25	3
V$DMRT	0.0943177	73	3	40	27	6
V$DMTF	0.045319	11	3	3	6	2
V$DUXF	0.0532988	23	3	10	12	1
V$E2FF	0.091828	59	3	30	15	14
V$E4FF	0.035096	11	3	3	6	2
V$EBOX	0.105003	34	3	13	18	3
V$ESRR	0.103278	15	3	4	10	1
V$ETSF	0.00685405	77	3	26	38	13
V$EVI1	0.056305	64	3	30	30	4
V$FAST	0.105451	37	3	16	19	2
V$FKHD	0.0346126	184	3	87	82	15
V$GATA	0.0605475	71	3	36	26	9
V$GCMF	0.0994329	31	3	15	9	7
V$GFI1	0.0821755	11	3	6	3	2
V$GLIF	0.102527	25	3	11	11	3
V$GREF	0.0893714	40	3	21	17	2
V$GRHL	0.0901631	24	3	10	12	2
V$GZF1	0.0253748	10	3	4	4	2
V$HAML	0.100356	12	3	6	3	3
V$HAND	0.0544151	49	3	16	19	14
V$HASF	0.0162509	7	3	1	5	1
V$HBOX	0.086678	90	3	36	45	9
V$HEAT	0.0537755	75	3	33	32	10
V$HESF	0.0988147	31	3	7	15	9
V$HICF	0.0572591	8	3	3	4	1
V$HIFF	0.0956065	30	3	9	15	6
V$HMTB	0.0793988	20	3	3	14	3
V$HNF1	0.0805504	118	3	58	53	7
V$HNF6	0.105469	29	3	10	16	3
V$HOMF	0.0231715	203	3	93	93	17
V$HOXC	0.0805504	69	3	23	40	6
V$HOXF	0.059359	123	3	50	60	13
V$HOXH	0.0995363	18	3	11	5	2
V$HUB1	0.0859666	25	3	10	14	1
V$IKRS	0.100488	25	3	9	11	5
V$INSM	0.06175	10	3	6	2	2
V$IRFF	0.086678	54	3	22	25	7
V$IRXF	0.0537914	38	3	21	12	5
V$KLFS	0.0282055	85	3	42	39	4
V$LEFF	0.0748096	57	3	21	32	4
V$LHXF	0.0890478	148	3	61	76	11
V$LTSM	0.105398	25	3	14	8	3
V$MEF2	0.102801	44	3	16	22	6
V$MEF3	0.0876827	15	3	4	10	1
V$MITF	0.0530528	12	3	4	3	5
V$MOKF	0.0975912	16	3	9	6	1
V$MYBL	0.0537755	86	3	47	29	10
V$MYOD	0.0921187	44	3	18	19	7
V$MYT1	0.081372	83	3	32	43	8
V$MZF1	0.104571	23	3	9	10	4
V$NBRE	0.0949076	28	3	12	14	2
V$NEUR	0.105134	25	3	8	13	4
V$NF1F	0.102801	14	3	6	5	3
V$NFAT	0.0833555	39	3	9	20	10
V$NFKB	0.100618	24	3	8	10	6
V$NKX6	0.105076	58	3	27	29	2
V$NKXH	0.0376881	106	3	47	49	10
V$NOLF	0.081947	17	3	6	10	1
V$NR2F	0.0161477	77	3	26	36	15
V$NRF1	0.0237132	26	3	13	10	3
V$OCT1	0.0550499	106	3	43	51	12
V$OSRF	0.0170082	5	3	1	3	1
V$OVOL	0.0901631	34	3	14	16	4
V$P53F	0.104673	26	3	13	11	2
V$PARF	0.0880548	82	3	41	36	5
V$PAX2	0.079633	23	3	12	8	3
V$PAX3	0.0954335	17	3	2	12	3
V$PAX5	0.0958214	31	3	14	13	4
V$PAX6	0.0628683	43	3	17	24	2
V$PBXC	0.105468	25	3	4	17	4
V$PDX1	0.0876827	34	3	14	18	2
V$PERO	0.102889	26	3	6	15	5
V$PIT1	0.0694774	31	3	6	24	1
V$PLAG	0.104743	24	3	10	10	4
V$PLZF	0.0962872	40	3	12	23	5
V$PRDF	0.104687	35	3	16	13	6
V$PROX	0.021757	9	3	4	3	2
V$PTF1	0.0346642	9	3	3	5	1
V$PURA	0.00478224	4	3	1	2	1
V$RBPF	0.071943	19	3	8	10	1
V$RORA	0.0967563	26	3	12	13	1
V$RP58	0.0257514	17	3	5	7	5
V$RREB	0.0664958	10	3	2	7	1
V$RUSH	0.0960602	47	3	25	18	4
V$RXRF	0.0124996	93	3	40	40	13
V$SF1F	0.0807965	13	3	2	8	3
V$SIXF	0.0726783	15	3	5	8	2
V$SMAD	0.104446	20	3	6	12	2
V$SNAP	0.0936424	43	3	10	9	24
V$SORY	0.00970298	279	3	133	115	31
V$SPZ1	0.054038	13	3	4	5	4
V$SREB	0.0481838	7	3	3	3	1
V$SRFF	0.100618	30	3	15	11	4
V$STAF	0.0855303	9	3	4	3	2
V$STAT	0.049835	78	3	25	42	11
V$STEM	0.101433	46	3	16	23	7
V$TAIP	0.0709594	14	3	7	6	1
V$TALE	0.0960602	38	3	15	18	5
V$TEAF	0.0798667	12	3	6	3	3
V$WHNF	0.0208955	11	3	4	4	3
V$XBBF	0.048482	57	3	28	20	9
V$YBXF	0.0321198	7	3	2	4	1
V$YY1F	0.093789	34	3	11	19	4
V$ZF03	0.0692298	17	3	10	6	1
V$ZF07	0.068982	9	3	1	7	1
V$ZF08	0.00605375	5	3	1	3	1
V$ZF10	0.0532988	14	3	6	4	4
V$ZF12	0.103278	42	3	13	26	3
V$ZF16	0.0386242	7	3	4	2	1
V$ZF35	0.0255628	9	3	5	2	2
V$ZF57	0.0192254	6	3	3	1	2
V$ZF5F	0.0231715	19	3	6	7	6
V$ZFHX	0.105003	21	3	10	7	4
V$ZICF	0.0637499	9	3	2	3	4
V$ZTRE	0.0921344	40	3	15	24	1
