# Supplementary material for: A comparative bioinformatic analysis of C9orf72
Source: PeerJ. 2018 Feb 19;6:e4391. doi: 10.7717/peerj.4391 (PMC5822839; doi:10.7717/peerj.4391)
Supplement: Supplemental Information 2 — Raw result for Common TF search using a core similarity of 0.75 and only selected tissues. [file peerj-06-4391-s012.xls]

## Sheet: Common TFs Summary Table
Matrix Family	p-value	Match Total	Common to #sequences	human-c9-UTR	mouse-c9-utr	fugu-c9-utr
O$INRE	0.0835342	25	3	13	8	4
O$MTEN	0.029658	9	3	4	4	1
O$PTBP	0.060001	29	3	11	12	6
O$VTBP	0.076197	91	3	40	37	14
O$YTBP	0.018099	12	3	1	9	2
V$ABDB	0.0678214	79	3	34	34	11
V$AP1F	0.104246	45	3	12	30	3
V$ATBF	0.06225	24	3	11	11	2
V$BCDF	0.103333	59	3	24	21	14
V$BHLH	0.0876827	24	3	12	8	4
V$BPTF	0.0255628	11	3	7	3	1
V$BRAC	0.103637	33	3	17	12	4
V$BRN5	0.0896913	86	3	38	44	4
V$BRNF	0.0784254	145	3	64	75	6
V$CART	0.091828	103	3	43	50	10
V$CREB	0.0443025	99	3	39	47	13
V$DLXF	0.095084	48	3	20	25	3
V$ETSF	0.00685405	77	3	26	38	13
V$EVI1	0.056305	64	3	30	30	4
V$FKHD	0.0346126	184	3	87	82	15
V$HBOX	0.086678	90	3	36	45	9
V$HESF	0.0988147	31	3	7	15	9
V$HIFF	0.0956065	30	3	9	15	6
V$HOMF	0.0231715	203	3	93	93	17
V$HOXC	0.0805504	69	3	23	40	6
V$HOXH	0.0995363	18	3	11	5	2
V$IRXF	0.0537914	38	3	21	12	5
V$LHXF	0.0890478	148	3	61	76	11
V$MEF3	0.0876827	15	3	4	10	1
V$MYT1	0.081372	83	3	32	43	8
V$NBRE	0.0949076	28	3	12	14	2
V$NEUR	0.105134	25	3	8	13	4
V$NF1F	0.102801	14	3	6	5	3
V$NKX6	0.105076	58	3	27	29	2
V$NKXH	0.0376881	106	3	47	49	10
V$NOLF	0.081947	17	3	6	10	1
V$NR2F	0.0161477	77	3	26	36	15
V$PARF	0.0880548	82	3	41	36	5
V$PAX6	0.0628683	43	3	17	24	2
V$PIT1	0.0694774	31	3	6	24	1
V$PLAG	0.104743	24	3	10	10	4
V$PTF1	0.0346642	9	3	3	5	1
V$PURA	0.00478224	4	3	1	2	1
V$RORA	0.0967563	26	3	12	13	1
V$RP58	0.0257514	17	3	5	7	5
V$RXRF	0.0124996	93	3	40	40	13
V$SF1F	0.0807965	13	3	2	8	3
V$SIXF	0.0726783	15	3	5	8	2
V$SORY	0.00970298	279	3	133	115	31
V$TALE	0.0960602	38	3	15	18	5
V$WHNF	0.0208955	11	3	4	4	3
V$ZICF	0.0637499	9	3	2	3	4
