# Supplementary material for: A comparative bioinformatic analysis of C9orf72
Source: PeerJ. 2018 Feb 19;6:e4391. doi: 10.7717/peerj.4391 (PMC5822839; doi:10.7717/peerj.4391)
Supplement: Supplemental Information 3 — Raw result for Common TF search using a core similarity of 1.0 and only selected tissues. [file peerj-06-4391-s013.xls]

## Sheet: Common TFs Summary Table
Matrix Family	p-value	Match Total	Common to #sequences	human-c9-UTR	mouse-c9-utr	fugu-c9-utr
O$INRE	0.0835342	11	3	7	2	2
O$PTBP	0.060001	24	3	9	9	6
O$VTBP	0.076197	78	3	38	30	10
O$YTBP	0.018099	11	3	1	8	2
V$ABDB	0.0678214	73	3	33	32	8
V$AP1F	0.104246	32	3	10	21	1
V$ATBF	0.06225	16	3	6	9	1
V$BCDF	0.103333	57	3	24	19	14
V$BPTF	0.0255628	11	3	7	3	1
V$BRAC	0.103637	28	3	15	9	4
V$BRN5	0.0896913	54	3	22	28	4
V$BRNF	0.0784254	100	3	46	50	4
V$CART	0.091828	73	3	34	30	9
V$CREB	0.0443025	63	3	21	30	12
V$DLXF	0.095084	48	3	20	25	3
V$ETSF	0.00685405	72	3	22	37	13
V$EVI1	0.056305	42	3	18	21	3
V$FKHD	0.0346126	144	3	67	67	10
V$HBOX	0.086678	79	3	32	39	8
V$HESF	0.0988147	14	3	4	9	1
V$HIFF	0.0956065	18	3	3	10	5
V$HOMF	0.0231715	175	3	79	82	14
V$HOXC	0.0805504	50	3	18	28	4
V$HOXH	0.0995363	9	3	4	3	2
V$IRXF	0.0537914	29	3	14	10	5
V$LHXF	0.0890478	133	3	55	67	11
V$MYT1	0.081372	49	3	21	25	3
V$NBRE	0.0949076	14	3	4	9	1
V$NEUR	0.105134	25	3	8	13	4
V$NF1F	0.102801	13	3	6	5	2
V$NKX6	0.105076	55	3	25	28	2
V$NKXH	0.0376881	92	3	43	41	8
V$NOLF	0.081947	15	3	6	8	1
V$NR2F	0.0161477	49	3	13	27	9
V$PARF	0.0880548	48	3	26	20	2
V$PLAG	0.104743	13	3	6	5	2
V$PURA	0.00478224	4	3	1	2	1
V$RORA	0.0967563	22	3	9	12	1
V$RP58	0.0257514	13	3	4	4	5
V$RXRF	0.0124996	49	3	23	20	6
V$SF1F	0.0807965	13	3	2	8	3
V$SIXF	0.0726783	10	3	3	5	2
V$SORY	0.00970298	182	3	77	85	20
V$TALE	0.0960602	22	3	7	10	5
V$WHNF	0.0208955	11	3	4	4	3
V$ZICF	0.0637499	7	3	1	3	3
